# Supplementary material for: A Bayesian computational basis for auditory selective attention using head rotation and the interaural time-difference cue
Source: PLoS One. 2017 Oct 5;12(10):e0186104. doi: 10.1371/journal.pone.0186104 (PMC5629026; doi:10.1371/journal.pone.0186104)
Supplement: S1 Dataset — (ZIP) [file pone.0186104.s001.zip]

Archive with 48 entries (42 files):
- S1_Dataset/
- S1_Dataset/angles.mat
- S1_Dataset/centreFreqs.mat
- S1_Dataset/ComplexTones/
- S1_Dataset/ComplexTones/ComplexTonesFilterOutputs.mat
- S1_Dataset/ComplexTones/complexTones_0_22.mat
- S1_Dataset/ComplexTones/complexTones_0_45.mat
- S1_Dataset/TonesInNoise/
- S1_Dataset/TonesInNoise/11deg separation/
- S1_Dataset/TonesInNoise/11deg separation/tone_1200.mat
- S1_Dataset/TonesInNoise/11deg separation/tone_1500.mat
- S1_Dataset/TonesInNoise/11deg separation/tone_1800.mat
- S1_Dataset/TonesInNoise/11deg separation/tone_2100.mat
- S1_Dataset/TonesInNoise/11deg separation/tone_2400.mat
- S1_Dataset/TonesInNoise/11deg separation/tone_2700.mat
- S1_Dataset/TonesInNoise/11deg separation/tone_300.mat
- S1_Dataset/TonesInNoise/11deg separation/tone_3000.mat
- S1_Dataset/TonesInNoise/11deg separation/tone_3300.mat
- S1_Dataset/TonesInNoise/11deg separation/tone_3600.mat
- S1_Dataset/TonesInNoise/11deg separation/tone_3900.mat
- S1_Dataset/TonesInNoise/11deg separation/tone_4200.mat
- S1_Dataset/TonesInNoise/11deg separation/tone_4500.mat
- S1_Dataset/TonesInNoise/11deg separation/tone_4800.mat
- S1_Dataset/TonesInNoise/11deg separation/tone_600.mat
- S1_Dataset/TonesInNoise/11deg separation/tone_900.mat
- S1_Dataset/TonesInNoise/22deg separation/
- S1_Dataset/TonesInNoise/22deg separation/tone_1200.mat
- S1_Dataset/TonesInNoise/22deg separation/tone_1500.mat
- S1_Dataset/TonesInNoise/22deg separation/tone_1800.mat
- S1_Dataset/TonesInNoise/22deg separation/tone_2100.mat
- S1_Dataset/TonesInNoise/22deg separation/tone_2400.mat
- S1_Dataset/TonesInNoise/22deg separation/tone_2700.mat
- S1_Dataset/TonesInNoise/22deg separation/tone_300.mat
- S1_Dataset/TonesInNoise/22deg separation/tone_3000.mat
- S1_Dataset/TonesInNoise/22deg separation/tone_3300.mat
- S1_Dataset/TonesInNoise/22deg separation/tone_3600.mat
- S1_Dataset/TonesInNoise/22deg separation/tone_3900.mat
- S1_Dataset/TonesInNoise/22deg separation/tone_4200.mat
- S1_Dataset/TonesInNoise/22deg separation/tone_4500.mat
- S1_Dataset/TonesInNoise/22deg separation/tone_4800.mat
- S1_Dataset/TonesInNoise/22deg separation/tone_600.mat
- S1_Dataset/TonesInNoise/22deg separation/tone_900.mat
- S1_Dataset/TonesInNoise/2400hzToneFilterOutputs.mat
- S1_Dataset/TonesInNoise/NoiseFilterOuputs.mat
- S1_Dataset/TwoTalkers/
- S1_Dataset/TwoTalkers/talker1FilterBankOutputs.mat
- S1_Dataset/TwoTalkers/talker2FilterBankOutputs.mat
- S1_Dataset/TwoTalkers/twoTalkers45deg.mat
